# Supplementary material for: URA3 as a Selectable Marker for Disruption and Functional Assessment of PacC Gene in the Entomopathogenic Fungus Isaria javanica
Source: J Fungi (Basel). 2023 Jan 8;9(1):92. doi: 10.3390/jof9010092 (PMC9860623; doi:10.3390/jof9010092)
Supplement: Supplementary file 1 [file jof-09-00092-s001.zip]

Archive with 1 entries (1 files):
- jof-2108620-supplementary.pdf
